# Supplementary material for: Hospitalization mortality and associated risk factors in patients with polymyositis and dermatomyositis: A retrospective case-control study
Source: PLoS One. 2018 Feb 23;13(2):e0192491. doi: 10.1371/journal.pone.0192491 (PMC5824989; doi:10.1371/journal.pone.0192491)
Supplement: S1 Table — (XLS) [file pone.0192491.s001.xls]

## Sheet: data2-1
Group	Smoke	Gender	age	course	Dig（0PM，1DM）	Fever	heli sign	Gottron	RP	Mechanic'shand	myalgia	weakness	M.force	neck	extremities	dysphagia	hoarseness	dysdipsia	Resp. muscle	muscle atrophy	arthritis	ILD	PAH	DAH	myocardial	GIB	GU	pneumomediastinum	vocal leukop.	CK（admit）UL	CK（max）UL	normal CK	Myo ugL	WBC（×109L）	L×109L	lymphocytopenia	N×109L	HbgL	PLT×109L	thrombocytopenia	ALTUL	ASTUL	LDHUL	GGTUL	ALPUL	ALBgL	hypoalbuminemia	PAmgL	TBILmmolL
0	0	F	21	14	1	1	1	1	0	0	0	1	3	1	1	0	0	1	0	0	1	0	0	0	0	1	0	0	0	51	1502	0	13	8.36	1.25	1	6.72	85	293	0	35	42	388	110	84	33	1	161	9.2
1	0	F	22.5	6	1	0	1	1	0	0	1	1		0	1	1	1	0	0	0	1	1	0	0	0	0	0	0	1			1	13.6	600		1		154		0					23		0	12.4
0	0	M	23	2	1	0	0	0	0	0	0	1	3	0	1	1	0	1	0	0	1	0	0	0	0	0	0	0	0	1977	6556	0	387	18.95	2.98	2	14.83	127	282	0	83	92	490	45	42	41	0	365	15.6
1	0	M	24	16	1	1	1	1	0	0	1	1	5-	0	0	0	0	0	0	1	1	1	1	0	1	0	0	0	0	20		1		11.52	1.7	2	9.42	138	182	0	221						0		11.1
0	0	M	25	17	1	0	0	0	0	0	1	1	4-	1	1	1	0	0	0	0	0	1	0	0	0	0	0	0	0	3957	3957	0	743	7.45	2.19	2	4.5	134	318	0	80	135	836	15	57	44	0	168	13.4
0	0	F	25	26	1	1	1	1	0	0	0	1	5	0	0	1	0	0	0	1	1	1	0	0	0	0	0	0	0	33		1		16.47	1.23	1	14.61	76	476	0	4	16	165	34	99	29	1	107	3.6
0	1	M	25	12	1	0	1	0	0	0	0	1	3+	0	0	1	0	1	0	0	0	0	0	0	0	0	0	0	0	3279	5097	0		6.09	1.78	2	6.77	161	105	0	165	234	891	79	55	33	1	214	13.1
1	0	M	26	12	1	1	1	1	0	0	1	1	5	0	0	0	0	0	0	0	0	1	0	0	0	1	1	0	0	60	602	0		5.73	0.64	1	4.53	89	67	1	62					31	1		15.1
0	0	F	29	6	1	0	0	0	0	0	1	1	5	0	0	0	0	0	0	0	1	1	0	0	0	0	0	0	0	23	298	0		9.2	1.97	2	6.64	148	213	0	17	17	180	21	56	42	0	165	16
0	0	F	29	11	1	1	1	0	2	0	1	1	3	1	1	1	1	1	0	0	0	1	0	0	0	0	0	0	0	140	463	0		6.32	1.47	1	4.4	100	135	0	34	51	464	20	42	31	1	274	12.3
0	0	M	30	12	1	0	1	1	0	0	1	1	4	0	1	0	0	0	0	0	0	0	0	0	0	0	0	0	0	156	378	0		5.59	0.56	1	4.7	137	250	0	11	26	237	11	31	36	0	219	11
1	0	F	30.58	5.1	1	0	1	1	0	1	0	1		0	1	1	0	0	0	0	1	1	0	0	0	0	0	0	0			1	5.93	640		1		120		0					30		1	5.6
0	0	M	32	1	1	1	0	0	0	1	0	1	4	0	0	0	0	0	0	0	0	1	0	0	0	0	0	0	0	10634	27944	0		23		2		137	275	0	622	538	1062	116	167	31	1	278	10.7
0	0	M	32	3	1	0	0	1	0	0	1	1	5	0	0	0	0	0	0	0	0	1	0	0	0	0	0	0	0	41	232	0		8.63	0.55	1	7.63	168	236	0	123	85	235	145	82	28	1	153	6.1
1	1	M	32.9	36	1	1	1	1	0	1	1	1		0	1	0	0	0	0	0	0	1	0	0	0	0	0	0	0			0	5.05	180		1		170		0					33		1	11
0	1	M	33	1	1	0	1	0	0	0	1	1	5	0	0	0	1	0	0	0	0	0	0	0	0	0	0	0	0	1678	1678	0		9.1	2.5	2	5.8	143	186	0	84	79	272	52	46	39	0	345	10.3
1	0	M	34	12	1	1	1	1	0	0	0	1	2	1	0	0	0	0	0	0	1	1	1	0	1	0	0	0	0	104		1		4.39	1.25	1	2.94	109	149	0	170	266	858	54	110	27	1	101	24.5
1	0	F	34.28	9	0	1	0	0	0	0	1	1		0	1	0	0	0	0	0	0	1	0	0	0	0	0	0	0			0	7.42	240		1		190		0					26		0	8.6
0	0	F	35	6	0	1	0	0	0	0	0	0	5	0	0	0	0	0	0	0	0	1	0	0	0	0	0	0	0	53	53	1		7.31	2.62	2	3.9	160	282	0	12	16	158	16	57	45	0	282	15.6
1	0	F	36	3	1	1	1	1	0	0	1	1	5-	0	0	0	0	0	0	0	1	1	0	0	0	0	0	0	0	29	338	0		5.91	1.71	2	3.75	134	221	0	76	35	199	93	106	40	0	281	13.2
0	0	F	36	1	1	1	0	1	0	1	1	1	3+	0	0	0	0	0	0	0	0	1	0	0	0	0	0	0	0	13		1		19.15	1.11	1	16.11	83	278	0	130	211	1142	95	215	26	1	40	11.7
0	0	F	36	12	1	0	1	1	0	1	1	1	3+	0	0	0	0	0	0	0	1	1	0	0	0	0	0	1	0	43		1	10	2.69	19.3	1	77	131	179	0	62					35	0	255	11.5
0	1	M	36	6	1	0	1	0	0	0	1	1	5-	0	0	1	1	1	0	0	1	0	0	0	0	0	0	0	1	21	885	0		8.23	1.25	1	6.5	151	129	0	80	26	216	91	51	39	0	356	10
0	0	F	37	8	0	0	0	0	0	0	1	1	4-	0	0	0	0	0	0	0	0	1	0	0	0	0	0	0	0	1920	7912	0		11.08	3.04	2	7.35	125	259	0	106	74	759			41	0	239	8.1
1	0	M	37.7	1.2	1	0	0	1	0	1	0	1		0	1	0	0	0	0	0	1	1	0	0	0	0	0	0	0			0	6.11	640		1		111		0					22		1	10
0	0	F	39	5	1	0	0	1	0	1	1	1	5	0	0	0	1	0	0	0	1	1	0	0	0	0	0	0	1	29		1		4.04	0.37	1	2.37	120	192	0	35	53	367	18	68	35	0	102	5.4
0	0	F	39	24	1	0	0	1	0	0	0	1	0	0	0	0	0	0	0	0	0	1	1	0	0	0	0	0	0	273		0	102	4.26	0.71	1	3.33	141	280	0	81	53	275	86	59	40	0	265	16
0	0	F	41	15	1	1	1	1	0	0	1	0		0	0	0	1	0	2	0	1	1	0	0	0	0	0	0	1	163	392.3	0	64	6	0.92	1	4.75	116	327	0	95	115	394	75	66	34	1	206	4.8
0	0	M	41	4	1	0	1	0	0	0	0	1	4	0	0	0	1	1	0	0	0	1	0	0	0	0	0	0	0	41	248	0		8	1.47	1	6.3	143	287	0	61	28	249	169	72	36	0	399	21.2
0	0	M	42	7	1	0	0	1	0	0	0	1	4	0	1	0	0	0	0	0	1	1	0	0	0	0	0	0	0	244	654	0		15.2	1.8	2	12.01	149	210	0	44	24	305	41		32	1		7.6
1	0	F	42	1	1	1	0	0	0	0	1	1	1	1	0	1	0	0	1	0	0	1	0	0	0	0	0	0	0	3479	15017	0	5491	27.26	2.7	2	22.1	132	75	1	75					23	1		15.4
0	0	F	42	14	0	0	0	0	0	0	0	1	0	1	1	1	1	1	0	1	0	0	0	0	0	0	0	0	0	809	3106	0		14.35	2.66	2	10.71	138	439	0	140	84	457	65	82	37	0	261	9.4
1	1	M	42	2	1	1	1	0	0	1	0	1	4-	0	0	0	0	0	0	0	1	1	0	0	0	0	0	0	0	113	215	0	59	5.09	0.93	1	3.37	132	249	0	14	30		39	47	39	0	178	6.1
1	0	F	43	17	1	1	1	1	1	0	1	1	4-	0	0	0	0	0	0	0	1	1	0	0	0	0	0	1	0	22	277	0		0.32	0.21	1	0.09	128	121	0	48	41	464	156	111	28	1	272	7
0	1	M	43	4	1	0	1	1	0	1	0	0		0	0	0	0	0	0	0	0	1	0	0	0	0	0	0	0	67		1		6.42	1.31	1	4.57	156	194	0	58	41	206	73	90	40	0	243	13
1	1	M	43.69	2	1	0	0	1	0	0	0	1		0	0	0	0	0	0	0	1	1	0	0	0	0	0	0	0			0	10.25	420		1		191		0					21		0	7.9
0	0	M	44	3	1	1	1	1	0	0	0	1	5	0	0	0	0	0	0	0	1	0	0	0	0	0	0	0	0	336	336	0		3.74	0.75	1	2.27	125	183	0	38	47	345	33	72	32	1	171	8.1
0	0	M	44	2	1	1	0	1	0	0	0	0	5	0	0	0	0	0	0	0	0	1	0	0	0	0	0	0	0	45	76	1		5.71	1.12	1	3.57	121	304	0	123	84	284	220	85	30	1	241	7.9
0	0	F	44	24	0	1	0	0	0	0	1	1	4	0	1	0	0	0	0	0	1	0	0	0	0	0	0	0	0	102	4604.7	0		9.44	1.39	1	7.76	133	453	0	18	30	307	16	57	33	1	144	6.2
1	1	M	44	1	1	1	1	1	0	0	0	1	4+	0	0	1	1	1	0	0	0	1	0	0	0	0	0	0	1	861	984	0		4.44	0.93	1	3.28	142	99	1	119	125	481	284	148	32	1	225	13.7
0	1	M	44	12	1	1	0	1	0	0	0	0	5	0	0	0	0	0	0	0	0	1	1	0	1	0	0	0	0	49	49	1		7.25	1.95	2	4.7	139	228	0	65	44	252	103	101	37	0	108	10.2
1	0	F	44.3	36	0	0	0	0	0	0	0	0		0	0	0	0	0	0	0	1	1	0	0	0	0	0	1	0			1	13.2	220		1		97		1					28		1	12.6
0	0	F	45	3	1	1	0	0	0	0	1	1	4	0	1	0	0	0	0	0	1	0	0	0	0	0	0	0	0	11	16	1		6.11	0.76	1	5.13	81	420	0	39	29	433	104	104	30	1	214	9.7
0	0	F	45	7	1	0	0	0	0	0	0	0	5	0	0	0	0	0	0	0	1	1	0	0	0	0	0	0	0	28	28	1		5.21	0.92	1	3.71	122	283	0	39	47	235	60	61	32	1	225	5.8
1	0	F	45	5	1	1	1	1	0	0	0	0		0	0	0	0	0	0	0	1	1	0	0	0	0	0	1	0		163	1		16.35	3.64	2	12.02	142	275	0	136					29	1		13.3
0	0	F	45	18	1	0	1	1	0	0	1	1	4	0	0	0	0	0	0	0	0	1	0	0	0	0	0	0	0	13	230	0		10.47	3.09	2	8.9	115	272	0	18	17	144	14	50	36	0	254	9.4
0	0	M	45	42	1	0	0	0	0	0	0	1	4	0	0	0	0	0	0	1	0	1	0	0	0	0	0	0	0	1315	3629	0	523	5.49	0.72	1	4.55	133	206	0	90	63	332	48	50	39	0	412	12.4
0	0	F	45	3	1	0	1	0	0	0	1	1	4-	1	0	1	1	1	0	0	0	0	0	0	0	0	0	0	0	281	6719	0		11.07	1.09	1	9.74	108	126	0	49	59	421	37	33	33	1	301	23.8
1	1	M	45.12	10.6	1	1	1	1	0	0	0	0		0	0	0	0	0	0	0	1	1	0	1	0	0	0	1	0			1	13.8	550		2		139		0					27		1	11.6
0	0	F	46	3	1	1	1	0	0	0	0	0	5	0	0	0	0	0	0	0	1	1	0	0	0	0	0	0	0	24	24	1		11.68	3.02	2	7.87	123	209	0	23	14	170	17	53	34	1	369	15.3
0	0	F	46	20	1	0	0	1	1	1	1	0	5	0	0	0	0	0	0	0	0	1	1	0	0	0	0	0	0	18	508	0		5.01	0.74	1	3.8	129	141	0	40	38	381	35	65	32	1	225	9.9
0	0	M	46	1	1	0	0	0	0	0	0	1	5	0	0	0	0	0	0	0	0	1	0	0	0	0	0	0	0	215	600	0	281	7.71	1.81	2	4.94	164	396	0	122	46	315	35	59	36	0	294	5
0	1	M	46	1	1	1	0	0	0	0	0	0	5	0	0	0	0	0	0	0	0	1	0	0	0	0	0	0	0	75	75	1		6.26	0.61	1	5.35	156	334	0	47	35	373	116	108	34	1	243	9.3
0	1	M	46	9	1	0	1	1	0	1	1	1	4	0	0	0	0	0	0	0	1	0	0	0	0	0	0	0	0	66	66	1		4.58	1.72	2	2.41	140	168	0	41					38	0	314	9.2
1	0	F	46.6	2.6	1	0	1	1	0	1	0	1		0	1	0	0	0	0	0	1	1	0	0	0	0	0	0	0			1	10.22	1220		2		100		0					28		1	14.9
0	0	F	47	6	1	0	0	1	0	1	0	1	5-	0	0	0	0	0	0	0	0	1	0	0	0	0	0	0	0	664	989	0		9.87	1.46	1	7.55	148	366	0	72	62	402	20	46	34	1	86	10.8
1	0	F	47	5	1	1	0	1	0	0	0	1		0	0	0	0	0	0	0	1	1	0	0	0	0	0	1	0	30	65	1		8	1.39	1	6.4	122	230	0	143	132	351	252	97	26	1	170	6.7
0	1	M	47	0	1	0	1	0	0	0	0	1	4	0	1	1	0	0	0	0	0	0	0	0	0	0	0	0	0	117	300	0	65.1	9.14	0.78	1	6.71	122	240	0	19	30	260	9	48	36	0	127	25.8
1	0	F	47.7	2.8	1	0	1	1	0	1	1	1		0	0	0	0	0	0	0	0	1	0	1	0	0	0	0	0			0	7.8	620		2		187		0					26		1	10.5
0	0	F	48	16	1	1	0	0	0	0	1	1		0	0	1	1	1	0	0	0	1	0	0	0	0	0	0	1	1031	3296	0		8.11	1.18	1	6.02	127	307	0	26	37	440	53	58	34	1	169	6.5
0	0	F	48	10	1	1	1	1	0	1	0	0		0	0	0	0	0	0	0	1	1	0	0	0	0	0	0	0	26		1		7.02	2.26	2	3.88	121	219	0	21	35	234	35	61	38	0	188	9.3
1	0	F	48	2	1	1	1	1	0	1	0	0		0	0	0	0	0	0	0	1	1	0	0	0	0	0	0	0	45		1		3.56	1.07	1	2.23	115	218	0	46	79	306	69	99	35	0	108	10.1
0	0	M	48	2	1	0	1	1	0	1	0	1	5	0	0	0	0	0	0	0	1	1	0	0	0	0	0	0	0	131	131	1		2.16	0.32	1	1.78	153	214	0	52	43	287	82	48	30	1	200	9
0	0	M	48	16	1	0	1	0	0	0	0	1	2	1	0	1	0	1	0	0	0	1	0	0	0	0	0	0	0	180	3400	0		5.66	0.54	1	4.3	131	90	1	39	66	298	11	38	33	1	261	12.2
0	0	M	48	2	1	0	1	1	0	0	0	1		0	0	0	0	0	0	0	0	1	0	0	0	0	0	0	0	57	224	0		6.69	1.42	1	5.13	117	208	0	315	237	297	381	133	32	1	295	9
0	0	F	48	2	1	0	0	1	0	1	1	1	5	0	0	0	0	0	0	0	1	1	0	0	0	0	0	0	0	1890	2701	0		3.97	0.5	1	3.19	85	136	0	135	123	479	26	34	35	0	148	8.4
1	1	M	48	5	1	0	1	1	0	0	0	1	5	0	0	0	0	0	0	0	1	1	0	0	0	0	0	0	0	24		1	23	10.42	0.7	1	9.55	158	392	0	48	38	260	48	50	34	1	198	13.5
0	1	M	48	3	1	1	1	0	0	0	0	0	5	0	0	0	0	0	0	0	1	1	0	0	0	0	0	0	0	20		1		9.27	1.49	1	7.14	128	324	0	76	48	227	49	53	33	1	170	8.2
1	0	F	48.8	1	1	1	1	0	0	0	1	1		0	1	0	0	0	0	0	0	1	0	0	0	0	0	0	0			0	11.8	350		1		131		0					26		1	10.4
0	0	F	49	12	1	0	0	1	0	1	0	0	5	0	0	0	0	0	0	0	0	1	0	0	0	0	0	0	0	43	55	1		5.9	1.33	1	4.06	123	230	0	11	19	175	11	48	40	0	201	9.7
0	0	M	49	3	1	0	0	1	0	0	1	1	4	1	0	1	0	1	0	0	0	1	0	0	0	0	0	0	0	578	6849	0		7.67	1.09	1	6.15	83	318	0	65	115	481	26	57	29	1	311	7.8
0	0	F	49	6	1	1	1	1	1	0	0	1	3	0	0	1	1	1	0	0	0	1	0	0	0	0	0	0	0	1533	1533	0		6.05	0.72	1	4.89	102	89	1	66	170	754	33	56	31	1	266	14.7
1	0	F	49	4	1	1	1	1	0	1	0	1	4	0	0	0	1	0	0	0	0	1	0	0	0	0	0	0	1	184		1		3.2	0.9	1	2.08	127	143	0	76	92	328	76	65	37	0	176	9.9
0	1	M	49	24	1	0	0	0	0	0	0	1	4	0	0	0	0	0	0	0	0	1	1	0	1	0	0	0	0	2715	3200	0		8.24	2.06	2	5.25	133	167	0	39	38	330	121	89	43	0	199	13.1
1	0	F	49.7	3.8	1	0	1	1	0	0	1	1		0	1	0	0	0	0	0	0	1	0	0	0	0	0	0	0			1	11.23	80		1		37		1					20		1	20.9
1	0	F	49.78	2	1	0	1	1	0	1	0	1		0	0	0	0	0	0	0	1	1	0	0	0	0	0	0	0			0	8.37	440		1		85		1					15		1	13.4
1	0	F	50	5	1	1	1	1	0	0	0	1	4-	1	0	0	0	0	0	0	1	1	0	0	0	0	0	0	0	33		1		9.96	1.22	1	8.17	111	445	0	47	52	432			27	1		3.7
0	0	F	50	24	1	1	0	0	0	0	1	1	3	1	1	0	0	0	0	1	1	1	0	0	1	0	0	0	0	19	1596	0	362	8.9	0.41	1	8.07	131	222	0	11	16	297	255	98	29	1	86	10.9
1	0	M	50	2	1	1	1	0	0	0	1	0		0	0	0	0	0	0	0	1	1	0	0	0	0	0	0	0	59	562	0		3.14	0.4	1	2.66	159	159	0	43		917				1		7
0	1	M	50	1	1	1	0	1	0	0	0	0	5	0	0	0	0	0	0	0	1	1	0	0	0	0	0	0	0	225	265	0		5.95	0.48	1	5.04	131	122	0	124	121	347	138	81	23	1	146	8.1
1	0	M	50.91	1	1	0	1	1	0	1	1	1		0	1	0	0	0	0	0	1	1	0	0	0	0	0	0	0			0	5.88	400		1		140		0					24		1	24.2
0	0	F	51	1	1	1	1	0	0	0	0	1	5-	0	0	1	0	0	0	0	1	1	0	0	0	0	0	0	0	267		0	51	7.5	2.89	2	2.82	80	102	0	280	425	2761	120	245	33	1	47	16
0	0	F	51	3	1	0	1	0	0	0	1	1	4	0	0	0	0	0	0	0	0	1	0	0	0	0	0	0	0	1411	1411	0		5.42	0.77	1	4.06	123	304	0	29	58	412	34	59	26	1	81	8.2
0	0	F	51	2	1	0	1	1	0	1	0	0	5	0	0	0	0	0	0	0	1	1	0	0	0	0	0	0	0	60		1		5.43	1.49	1	3.55	132	220	0	25	25	259	14	72	42	0	213	10.1
0	0	F	51	24	1	0	1	1	0	0	1	1	4	0	0	0	0	0	0	0	0	0	0	0	0	0	0	0	0	47		1		5.73	1.42	1	3.89	113	313	0	11	14	199	15	53	43	0	177	11
0	0	M	51	3	1	1	0	1	0	0	0	0	5	0	0	0	0	0	0	0	0	1	0	0	0	0	0	0	0	20	20	1		12.1	0.37	1	11.25	123	264	0	19					21	1		20.7
0	0	F	51	1	1	1	0	1	0	0	0	0	5	0	0	0	0	0	0	0	1	1	0	0	0	0	0	0	0	31	585	0		9.96	0.81	1	8.97	139	236	0	131	24	263	124	83	34	1	369	9.8
0	1	M	51	2	1	0	0	0	0	0	1	1	5	0	1	0	0	0	0	0	0	0	0	0	0	0	0	0	0	1792	1792	0		6.67	0.34	1	4.64	128	249	0	33					33	1		8.7
1	0	F	52	0	1	0	1	0	0	0	0	1		0	0	0	0	0	0	0	0	1	0	0	0	0	0	0	0			0	8.3	570		1		106		0					28		0	12
0	0	M	52	1	1	0	1	1	0	1	1	1	4	0	0	0	0	0	0	0	0	1	0	0	0	0	0	0	0	155	1060	0		9.01	0.48	1	7.76	131	134	0	378					24	1		16.3
1	1	M	52	3	1	1	1	1	0	0	1	1	5	0	0	0	0	0	0	1	0	1	0	0	0	0	0	1	0	26	24	1		8.6	1.18	1	7.34	157	142	0	59	52	397	102	82	32	1	212	9.8
1	0	M	52.7	2.9	1	0	1	1	0	1	0	1		0	0	0	0	0	0	0	0	1	1	1	0	0	0	0	0			0	9.5	210		1		240		0					24		0	17.7
0	0	M	53	2	1	1	0	0	0	0	0	0	5	0	0	0	0	0	0	0	0	1	0	0	0	0	0	0	1	1854	2517	0	965	10.78	0.57	1	9.62	120	219	0	461	592	598	186	122	23	1	80	11.1
0	1	M	53	3	1	0	1	1	0	1	1	1	4	0	0	0	1	0	0	0	0	1	0	0	0	0	0	0	1	135	173	1		6.06	0.72	1	4.65	127	258	0	50	52	330	127	72	33	1	184	15.8
0	0	F	54	2	1	1	0	1	0	0	1	1	5	0	0	0	0	0	0	0	0	1	0	0	0	0	0	0	0	23	23	1		11.86	1.15	1	9.56	138	523	0	34	34	224	42	79	36	0	235	4.6
0	0	M	54	1	1	1	0	1	0	0	1	1	4+	0	1	0	0	0	0	0	1	1	0	0	0	0	0	0	1	56	284	0		5.79	1.19	1	4.27	103	296	0	107	89	417	67	79	32	1	198	6.8
0	0	F	54	2	0	1	0	0	0	0	0	1	4	0	0	0	0	0	0	0	0	1	0	0	0	0	0	0	0	205	1162	0		11.01	4.73	2	5.8	128	293	0	59	41	379	35	29	40	0	344	8.9
0	0	F	54	1	1	0	0	1	0	0	1	1	4	0	1	0	0	0	0	0	0	0	0	0	0	0	0	0	0	147	147	1		4.33	0.58	1	2.74	134	236	0	19	39	244	19	45	39	0	249	5
0	0	F	54	19	1	0	1	1	0	0	1	1	4-	0	0	0	0	0	0	0	0	0	0	0	0	0	0	0	0	1813	1813	0		6.06	1.37	1	4.44	137	202	0	107	125	437	35	53	44	0	234	7.9
0	0	F	54	6	0	0	0	0	0	0	0	1	3	1	1	1	0	0	0	0	0	0	0	0	0	0	0	0	0	868	6136	0		9.96	2.54	2	6.92	127	210	0	122	46	517			39	0		14.7
0	1	M	54	5	1	1	1	1	0	0	0	1	5-	0	0	0	0	0	0	0	1	1	0	0	0	0	0	0	0	110		1		6.8	0.87	1	5.51	124	317	0	20	55	488	28	65	28	1	104	6.8
1	0	M	54.78	1.2	1	1	1	1	0	1	1	1		0	1	0	0	0	0	0	1	1	0	0	0	0	0	1	0			0	6.05	300		1		70		0					21		1	10.9
0	0	F	55	10	1	0	0	1	0	0	0	0	5	0	0	0	0	0	0	0	0	1	0	0	0	0	0	0	0	74	74	1		6.11	0.92	1	4.33	143	213	0	28					40	0		8.2
1	0	M	55	1	1	1	1	1	0	0	0	1	5-	0	0	1	1	0	0	0	0	1	0	0	0	0	0	0	0	139	418	0		12.22	0.48	1	11.24	159	85	1	410	249	360	324	107	24	1	198	19
0	0	F	55	5	1	0	1	0	0	0	1	1	5	0	0	0	0	0	0	0	0	1	0	0	1	0	0	0	0	57	80	1		4.3	0.72	1	2.97	137	292	0	18	19	207	26	55	41	0	295	10
0	0	M	55	8	1	1	0	1	0	0	0	0	5	0	0	0	0	0	0	0	0	1	0	0	0	0	0	0	0	383	627	0		4.65	1.23	1	3.04	139	151	0	54	40	216	63	58	28	1	249	6.6
0	1	F	55	1	1	1	1	1	0	0	0	1	4	0	0	0	0	0	0	0	1	1	0	0	0	0	0	0	0	10		1		16.43	1.47	1	14.54	85	506	0	26	36	257	64	126	26	1	70	7.1
1	1	M	55	43	1	1	0	0	1	0	0	1		0	0	1	0	0	0	0	0	1	1	0	0	0	0	1	0	25	799	0	214	7.8	0.94	1	6.5	125	58	1	81	80	1116	53	95	19	1	97	11.8
0	1	M	55	2	1	0	1	1	0	0	0	1	4	0	0	0	0	0	0	0	1	1	0	0	0	0	0	0	0	104		1	46	5.82	0.76	1	4.5	125	137	0	55	43	264	59	83	32	1	166	15.8
0	1	M	55	8	1	1	0	1	0	0	0	0	5	0	0	0	0	0	0	0	0	1	1	0	0	0	0	0	0	624	1130	0		12.54	1.39	1	10.26	1221	418	0	71	48	340	19	41	29	1	182	7.8
0	1	M	55	40	1	0	1	0	0	0	0	0		0	0	0	0	0	0	0	1	1	0	0	0	0	0	0	0	40		1		9.62	3.06	2	5.49	143	256	0	14	19	250	18	102	39	0	211	8.5
1	1	M	55	42	1	0	1	0	0	0	0	1	2	0	0	1	1	0	0	1	1	0	1	0	0	0	0	0	0	73	288	0		6.28	0.18	1	5.73	132	177	0	40	26	451	35	36	29	1	294	9.9
1	0	M	56	2	1	1	1	1	0	0	0	1	4	0	0	0	0	0	0	0	0	1	0	0	0	0	0	0	0	342	342	0		4.74	0.52	1	3.85	109	203	0	45	78	377	51	59	26	1	80	8.2
1	0	F	56	120	0	1	0	0	0	0	1	1	2	0	0	1	0	0	0	0	0	1	1	0	1	0	0	0	0	711	2107	0		6.53	0.4	1	6.04	96	212	0	25	31	449	10	82	26	1	135	12.5
1	0	F	56	16	0	1	0	0	0	0	0	0	0	0	0	0	0	0	0	0	1	1	0	0	0	0	0	0	0	342	413	0		7.58	0.79	1	6.22	121	342	0	14	23	279	10	53	33	1	118	7.2
0	0	F	56	14	1	1	1	0	0	0	1	1	5-	0	0	0	1	0	0	0	1	1	0	0	0	0	0	0	0	85		1		7.45	1.3	1	5.98	143	303	0	48	26	336	50	64	38	0	274	6.5
0	0	F	56	7	1	0	1	1	0	0	1	1	5	0	0	0	1	0	0	0	0	1	0	0	0	0	0	0	0	21	52	1		3.9	0.62	1	3.08	118	211	0	23	19	277	39	49	35	0	238	13.6
0	0	M	56	8	1	0	1	0	0	0	0	1	5	1	0	0	0	0	0	0	1	0	0	0	0	0	0	0	0	2913	4847	0		12.37	0.65	1	11.63	144	164	0	285	291	713	20	51	35	0	307	13.5
0	0	F	56	12	0	0	0	0	1	0	1	1	2+	0	1	0	0	0	0	0	0	1	0	0	1	0	0	0	0	1314	5472	0		14	1.44	1	11.4	164	259	0	108	51	601	146	52	36	0	400	16.1
0	1	M	56	3	0	1	0	0	0	0	0	1	4+	0	0	0	0	0	0	0	1	1	0	0	0	0	0	0	0	11	2227	0	21	10.34	1	1	9.15	134	438	0	22	9	163	44	71	37	0	90	12.7
1	1	M	56	120	1	1	0	1	1	1	0	1	5-	0	0	0	0	0	1	1	0	1	1	0	0	1	0	0	0	32	3000	0		4.91		1		111	153	0	10					31	1		11.6
1	0	F	56.65	2.8	1	1	1	1	0	0	1	1		1	1	1	1	1	0	0	1	1	0	0	0	0	0	0	0			1	5.7	90		2		162		0					20		0	5.7
1	1	F	56.77	2.8	1	1	1	1	0	0	1	1		0	1	0	0	0	0	0	1	1	0	0	0	0	0	0	0			1	7.32	570		2		273		0					21		1	10.1
0	0	M	57	54	1	1	1	1	0	1	1	0	5	0	0	0	1	1	0	0	0	1	0	0	0	0	0	0	0	26	2000	0		9.07	0.94	1	7.65	130	221	0	16	10	262	41	72	33	1	261	9.5
0	0	F	57	6	1	0	1	1	0	0	1	1	4	0	0	1	0	0	0	0	0	1	0	0	0	0	0	0	0	477	1932	0		9.95	0.71	1	8.63	146	341	0	52	59	474	26	57	41	0	334	5.2
0	0	F	57	1	0	0	0	0	0	0	1	1	3	0	0	1	0	1	0	0	1	1	0	0	0	0	0	0	0	4515	10567	0	883	12.27	0.87	1	11.25	127	236	0	319	177	731	218	65	29	1	282	11
0	0	F	57	1	1	0	0	1	1	1	1	1	5-	0	0	0	0	0	0	0	0	1	1	0	0	0	0	0	0	3482	3482	0		5.83	1.39	1	4.13	116	186	0	180	183	917			27	1	218	6.1
0	0	F	57	216	1	1	0	1	0	0	0	1	4	0	0	0	0	0	0	0	0	1	0	0	0	0	0	0	0	335	5269	0		17.23	1.45	1	14.85	131	324	0	35	18	243	54	55	36	0	320	17.5
0	1	M	57	16	1	0	0	0	0	0	0	0	5	0	0	0	0	0	0	0	0	1	0	0	0	0	0	0	0	114	114	1		3.42	0.61	1	2.26	130	195	0	27	31	248	21	39	36	0	216	10.1
1	0	M	58	2	0	1	0	0	0	0	1	1	5	0	0	0	0	0	0	0	1	1	0	0	0	0	0	0	0	2405	4183	0		14.38	1.41	1	11.08	137	297	0	236	151	609			27	1	176	13.3
0	0	F	58	1	0	0	0	0	0	0	1	1	4	0	0	0	0	0	0	0	1	1	0	0	0	0	0	0	0	242	556	0	141	6.64	1.31	1	4.93	140	274	0	49	46	433	11	50	29	1	140	8.6
1	0	F	58	2	1	0	1	1	0	1	0	1	3+	0	0	1	1	0	0	0	1	1	0	0	0	0	0	0	0	623	623	0		6.38	0.7	1	5.31	124	137	0	223	334	535	1191	221	32	1	270	12.8
0	0	F	58	19	1	0	1	0	0	0	1	1	5	0	0	0	0	0	0	0	1	0	0	0	0	0	0	0	0	25	84	1		7.48	2.74	2	4.26	113	296	0	19	12	149	39	45	42	0	377	10.3
0	1	M	58	8	1	0	1	1	0	0	1	1	4-	0	0	1	0	0	0	0	1	1	0	0	0	0	0	0	1	59	106	1		3.44	0.55	1	2.47	99	318	0	11	26	432	85	66	27	1	101	5.4
0	1	M	58	19	1	0	1	0	0	0	1	1	4+	0	0	0	0	0	0	0	0	0	0	0	0	0	0	0	0	22	747	0		6.1	0.56	1	5.26	117	194	0	37	16	337	36	57	33	1	197	16.3
0	0	F	59	7	1	1	0	0	0	0	0	1	5	0	0	0	0	0	0	0	1	1	0	0	1	0	0	0	0	358	2746	0		6.53	1.43	1	4.39	129	240	0	26	24	396	15	41	36	0	232	7
1	0	M	59	2	1	1	1	0	0	0	1	0		0	0	0	0	0	0	0	1	1	0	0	0	0	0	0	0	63	403	0		5.95	0.26	1	5.65	121	127	0	43	66	546	75	59	31	1	101	15.1
0	1	M	59	192	0	0	0	0	0	0	0	1	3	0	0	1	0	0	0	0	0	1	0	0	0	0	0	0	0	2497	6417	0		13.83	5.5	2	7.37	152	265	0	83	89	441	29	49	42	0	345	8.6
0	1	M	59	6	1	0	1	0	0	0	1	1	3	0	1	0	0	0	0	0	0	0	0	0	0	1	1	0	0	128	1147	0		1.67	0.15	1	1.39	84	37	1	37	29	190	18	41	24	1	101	10.1
1	0	F	59.6	3.5	1	0	1	1	0	1	0	1		0	1	0	0	0	0	0	1	1	0	0	0	0	0	0	0			0	17.96	180		1		145		0					20		1	8.2
0	0	M	60	1	1	1	0	0	0	0	0	0	5	0	0	0	0	0	0	0	0	1	0	0	0	0	0	0	0	178	788	0		12.15	1.73	2	9.56	1449	197	0	42						0	301	8.9
0	1	M	61	2	1	1	1	1	0	0	1	1	4+	0	1	1	0	0	0	0	1	1	0	0	0	0	0	0	0	384	592	0		3.05	0.28	1	2.51	118	80	1	417	859	610	239	172	26	1	50	18.9
0	1	M	61	36	1	0	1	1	0	0	0	1	5	0	0	1	1	1	0	0	0	1	0	0	0	0	0	0	0	198	198	1		9.15	0.76	1	7.78	144	159	0	25	20	306	12	56	38	0	163	19
1	1	M	61	4	1	0	1	1	0	0	0	1	5	0	0	0	0	0	0	0	1	1	0	0	0	0	0	0	0	26	181	1		8.08	1.11	1	6.51	148	168	0	84	53	304	121	87	34	1	278	14.3
1	0	M	62	3	1	1	0	1	0	0	0	1		0	0	0	0	0	0	0	1	1	0	0	0	0	0	1	0	57		1		9.45	0.79	1	8.31	149	121	0	63					25	1		15
0	0	F	65	4	1	1	1	1	0	0	1	1	3+	0	0	0	0	0	0	0	1	1	0	0	0	0	0	0	0	29	78	1		2.48	1.09	1	1.12	116	92	1	82	51	390	195	84	30	1	206	11.8
0	0	F	65	20	0	0	0	0	1	0	0	1	3	0	0	0	0	0	0	0	0	1	0	0	0	0	0	0	0	3925	4576	0	2038	5.17	1.15	1	3.29	119	209	0	202	350	1485	8	33	30	1	132	7.7
0	0	F	65	5	1	1	0	1	0	1	1	1	5-	0	0	0	0	0	0	0	0	1	0	0	0	0	0	0	0	68	1187	0		7.78	1.5	2	5.74	123	302	0	28	21	196	22	68	29	1	292	8.7
1	0	F	66	0	1	0	1	1	0	1	0	1		0	0	0	0	0	0	0	0	0	0	0	0	0	0	0	0			0	22.06	810		2		243		0					32		1	18.9
1	0	F	66	24	1	1	1	1	0	0	1	1	4	0	0	0	1	0	0	0	0	0	1	0	0	0	0	0	0	51		1		4.76	0.79	1	3.58	113	303	0	13	23	279	20	65	33	1	137	8.4
0	0	F	66	3	1	0	0	1	0	0	0	1	4	0	1	0	1	0	0	0	1	1	0	0	1	0	0	0	0	28	32	1		2.92	0.36	1	2.14	128	217	0	31	47	328	19	46	27	1	153	7.4
0	0	F	66	180	1	1	1	0	0	0	1	1	4	0	1	1	0	0	0	0	0	1	0	0	0	0	0	0	0	12	14	1		8.48	1.05	1	7.06	120	404	0	23	21	153	26	118	34	1	142	6.1
1	0	F	66	8	1	1	1	1	0	1	0	1	5-	0	0	0	0	0	0	0	1	1	0	0	0	0	0	0	0	25	55	1		6.43	0.13	1	6.25	118	342	0	31	57	576	63	60	30	1	126	9.4
0	0	F	67	3	1	0	1	1	0	0	1	1	3	0	0	0	0	0	0	0	0	1	0	0	0	0	0	0	0	3553	3553	0		8.45	0.86	1	7.24	132	253	0	110	195	608	19	51	34	1	241	5.8
0	0	F	67	6	1	0	1	0	0	0	1	1	3	0	0	1	0	0	0	0	0	1	0	0	0	0	0	0	0	99		1		9.93	2.14	2	7.23	155	241	0	31	24	244	23	53	34	1		6.9
0	1	M	67	4	1	1	0	0	0	0	0	1	4	0	0	0	0	0	0	0	1	0	1	0	0	0	0	0	0	31		1		16.35	0.46	1	15.47	79	321	0	19	34	405	43	83	27	1	70	12.9
0	0	F	68	2	0	1	0	0	0	0	0	0	5	0	0	0	0	0	0	0	0	1	0	0	0	0	0	0	0	36	38	1		7.79	1.75	2	5.45	139	308	0	19	20	235	19	80	37	0	183	9.6
0	0	F	68	3	1	1	0	0	0	0	0	0	5	0	0	0	0	0	0	0	0	1	0	0	1	0	0	0	0	38	38	1		13.14	2.49	2	9.59	157	328	0	29	21	330	25	53	34	1	315	9.3
1	0	F	68	116	0	0	0	0	0	0	0	0		0	0	0	0	0	0	0	0	0	1	1	1	1	0	0	0	200	1249	0		9.11	2.33	2	5.86	80	93	1	7	30	239	129	217	28	1	108	10.3
1	0	M	68.44	6.7	1	1	1	1	0	0	0	0		0	0	0	0	0	0	0	1	1	1	0	0	0	0	0	0			1	9.9	490		1		186		0					22		1	11.7
1	0	F	70	120	1	1	1	1	0	0	1	1		0	0	0	0	0	0	0	1	1	0	0	0	0	0	0	0	95	1453	0	191	6.42	0.42	1	5.89	110	112	0	110		408	275	125	32	1	133	20.1
0	0	F	70	0	0	0	0	0	0	0	0	1	5	0	0	0	0	0	0	0	0	0	0	0	1	0	0	0	0	209	281	0		11.13	1.89	2	8.64	104	112	0	12	29	603	10	43	28	1	192	6.2
0	0	F	70	7	1	0	1	0	0	0	1	1	4+	0	0	0	0	1	0	0	0	0	0	0	0	0	0	0	0	1239	2017.6	0		8.4	0.52	1	7.64	111	203	0	38	74	428	22	59	29	1	260	7
0	0	F	70	2	1	0	1	0	0	0	0	0		0	0	0	0	0	0	0	0	0	0	0	0	0	0	0	0	259	259	0		6.41	0.45	1	3.63	113	370	0	15	26	318				0		12
0	1	M	70	11	1	0	0	1	0	0	0	1	5	0	0	0	0	0	0	0	0	1	0	0	0	0	0	0	0	13	13	1		11.77	1.54	2	9.37	149	241	0	14	13	147	40	61	38	0	287	10.4
0	0	F	71	5	1	0	1	0	0	1	1	1	2	1	0	1	0	1	0	0	0	1	0	0	0	0	0	0	0	2121	5037	0	646	8.05	0.62	1	7.2	94	81	1	122	219	845	119	77	29	1	195	15.8
1	0	F	72	36	1	0	1	1	0	0	1	1		0	0	1	0	0	0	0	0	1	0	0	0	0	0	0	0	2211		0	2836	13.9	0.42	1	13.22	94	43	1	137	133	1465			28	1	128	23.8
0	0	M	72	2	1	0	1	0	0	0	1	1	5	0	0	0	0	0	0	0	0	0	0	0	0	0	0	0	0	168	620	0		8.36	0.68	1	7.31	131	223	0	27	30	208	23	58	42	0	202	10.6
1	0	F	72	140	0	1	0	0	0	0	1	1	3	1	0	1	0	1	0	0	1	1	1	0	1	0	0	0	0	40		1		2.36	0.14	1	2.17	117	127	0	17	29	550	114	112	28	1	108	9.1
1	1	M	72.8	1.8	1	0	1	1	0	1	0	1		0	0	0	0	0	0	0	0	1	0	0	0	0	0	0	0			0	7.19	230		1		157		0					35		1	20.9
0	0	F	73	17	1	0	0	0	0	0	0	1	4+	0	1	0	0	0	0	0	1	1	1	0	0	0	0	0	0	1778	4419	0		5.46	1.09	1	2.26	97	128	0	69	71	817	11	61	22	1	105	11.7
0	0	F	73	3	1	0	0	0	0	0	0	1	4	1	1	1	0	1	0	0	0	1	0	0	1	0	0	0	0	2490	4746.7	0		3.27	1.32	1	1.51	145	157	0	139	148	573	8	36	36	0	140	8.9
0	0	F	73	2	1	0	1	0	0	0	0	1	3+	1	0	1	0	1	0	0	0	1	0	0	0	0	0	0	0	2940	4746.7	0		3.27	1.32	1	1.51	145	157	0	139	148	537	8	36	36	0	140	8.9
1	0	F	74	2	1	0	1	1	0	0	1	1	4-	0	0	1	1	0	1	1	0	0	0	0	0	1	0	0	0	198	546	0		11.72	0.41	1	10.73	118	118	0	40	58	398	387	106	33	1	290	15.2
1	1	F	74	6	1	1	0	1	0	0	1	1	4	0	0	0	0	0	0	0	0	1	0	0	0	0	0	0	0	52	138	1		3.81	0.55	1	3.02	111	118	0	80	66	272	138	98	33	1	139	9.2
1	0	M	75	170	0	0	0	0	0	0	0	0		0	0	1	0	0	1	0	0	0	1	0	1	0	0	0	0	68	495	0	122	4.97	0.008	1	4.8	149	167	0	58	53		117		25	1	122	8.2
0	0	F	76	9	1	0	1	0	0	0	1	1	3+	0	0	1	0	1	0	0	1	0	0	0	0	0	1	0	0	62		1		4.2	1	1	2.57	134	239	0	17	23	167	15	44	35	0	165	8.8
0	0	F	76	54	1	1	0	1	0	1	0	1	4-	0	0	0	0	0	0	0	1	1	0	0	0	0	0	0	0	1955	2881	0	1383	7.11	1.17	1	5.55	123	237	0	195	100	643	14	39	34	1	208	9.1
0	1	F	76	2	1	0	1	0	0	0	0	1	3+	0	1	0	0	0	0	0	0	1	0	0	0	0	0	0	0	130	485.3	0		9.61	0.59	1	8.94	119	139	0	39					32	1	374	12.9
0	1	M	76	1	1	1	0	0	0	0	0	0	5	0	0	0	0	0	0	0	0	1	0	0	0	0	0	0	0	685		0		28.97	1.3	1	27.26	111	200	0	14			25	75	23	1	77	14.6
1	0	F	76.12	10	1	0	1	1	0	0	0	1		0	0	0	0	0	0	0	0	0	0	0	0	0	0	0	0			1	12.7	690		1		6		0					28		1	22.6
0	0	M	77	1	0	1	0	0	0	0	0	1	1	1	1	1	0	1	0	0	0	0	0	0	0	0	0	0	0	1065	1069	0	345	8.52	1.15	1	7	100	93	1	23	36	302	66	28	26	1	104	19.5
0	1	M	77	6	0	0	0	0	0	0	0	1	3+	0	1	1	0	1	1	1	0	0	0	0	0	0	0	0	0	604	2000	0		16.89	5.35	2	10.47	146	183	0	64	58	477	16	38	38	0	250	8.5
0	0	F	79	2	1	0	1	0	0	0	0	1		0	1	0	0	0	0	0	1	0	0	0	0	0	0	0	0			0				1				0							1
0	0	F	80	2	1	0	1	0	0	0	0	1		0	1	0	0	0	0	0	1	0	0	0	0	0	0	0	0			0				1				0							0
1	0	F	81	2	1	1	0	0	0	0	1	1	2+	0	0	0	0	0	0	0	0	0	0	0	0	0	0	0	0	4187	6166	0		11.59	1.51	2	9.58	128	221	0	135	315	711	69	87	29	1	262	9.4
1	0	F	82	2	1	1	1	1	0	0	0	1	4	0	0	0	0	0	0	0	0	0	0	0	0	0	0	0	0	287	557	0		8.17	0.46	1	6.87	115	336	0	16					32	1		7.2
0	0	F	83	3	1	0	0	0	0	0	0	1	4	0	1	0	0	0	0	0	0	0	0	0	0	0	0	0	0	100		1		11.4	1.29	1	9.33	91	311	0	19	24	210	40	84	41	0	204	10
0	0	F	84	3	1	0	1	1	0	0	0	1		0	1	0	0	0	0	0	0	0	0	0	0	0	0	0	0			1				1	0	0		0							0
63
[truncated: 32 more columns]
